# Supplementary material for: Chemoreception of Mouthparts: Sensilla Morphology and Discovery of Chemosensory Genes in Proboscis and Labial Palps of Adult Helicoverpa armigera (Lepidoptera: Noctuidae)
Source: Front Physiol. 2018 Aug 7;9:970. doi: 10.3389/fphys.2018.00970 (PMC6091246; doi:10.3389/fphys.2018.00970)
Supplement: TABLE S1 — Sequence analysis of candidate chemosensory genes (4 ORs, 6 IRs, 7 GRs, 39 OBPs, 26 CSPs, 2 SNMPs) identified in the proboscis and labial palps of H. armigera. [file Table_1.XLSX]

## Sheet: ORs
Query_id	Gene Name	ORF(aa)	Complete ORF Yes/No	Best BlastX Hit: GenBank accession NO. | Gene Name | Species | E-value | Identities
Unigene18228_All	HarmORco	473	Y	GenBank | HQ186284.1 | odorant receptor coreceptor [Helicoverpa armigera] | 0 | 473/473(100%)
Unigene18742_All	HarmOR24	90	N	GenBank | KF768679.1 | odorant receptor 24 [Helicoverpa armigera] | 2e-55 | 90/90(100%)
CL1396.Contig1_All	HarmOR30	171	N	GenBank | KF768684.1 | odorant receptor 30 [Helicoverpa armigera] | 3e-120 | 167/171(98%)
Unigene10919_All	HarmOR58	110	N	GenBank | KF768710.1 | odorant receptor 58 [Helicoverpa armigera] | 4e-69 | 104/110(95%)

## Sheet: IRs
Query_id	Gene Name	ORF(aa)	Complete ORF Yes/No	Best BlastX Hit: GenBank accession NO. | Gene Name | Species | E-value | Identities
Unigene9908_All	IR25a	918	Y	Ref | Liu et al, 2012 | ionotropic receptor 25a | [Helicoverpa armigera] | 0 | 917/918 (99%)
Unigene15692_All	IR41a	608	Y	Ref | Liu et al, 2012 | ionotropic receptor 41a | [Helicoverpa armigera] | 0 | 604/608 (99%)
Unigene5670_All	IR75d	225	N	Ref | Liu et al, 2012 | ionotropic receptor 75d | [Helicoverpa armigera] | 2e-061 | 117/117 (100%)
Unigene1997_All	IR75p	400	N	Ref | Liu et al, 2012 | ionotropic receptor 75p | [Helicoverpa armigera] | 0 | 400/400 (100%)
Unigene22970_All	IR75p.1	449	N	Ref | Liu et al, 2014 | ionotropic receptor 75p.1 | [Helicoverpa armigera] | 0 | 336/337 (99%)
Unigene6299_All	IR76b	544	Y	Ref | Liu et al, 2012 | ionotropic receptor 76b | [Helicoverpa armigera] | 0 | 542/544 (99%)

## Sheet: GRs
Query_id	Gene Name	Receptor Type	ORF (aa)	Complete ORF Yes/No	Best BlastX Hit: Reference/GenBank accession NO. | Gene Name | Species | E-value | Identities
CL3034.Contig1_All	HarmGR1	CO2 Receptor	502	Y	GenBank | AIG51907.1 | gustatory receptor 1 [Helicoverpa armigera] | 0 | 483/485(99%)
CL1393.Contig1_All	HarmGR2	CO2 Receptor	357	N	GenBank |AIG51908.1 | gustatory receptor 2 [Helicoverpa armigera] | 0 | 355/357 (99%)
Unigene6053_All	HarmGR3	CO2 Receptor	476	Y	GenBank | AIG51909.1 | gustatory receptor 3 [Helicoverpa armigera] | 0 | 443/445(99%)
Unigene17536_All	HarmGR5	Sugar Receptor	406	N	GenBank | AIG51911.1 | gustatory receptor 5 [Helicoverpa armigera] | 0 | 402/406(99%)
CL2946.Contig1_All	HarmGR6	Sugar Receptor	90	N	GenBank | ASW18695.1 | gustatory receptor 6 [Helicoverpa armigera] | 4e-047 | 90/90 (100%)
Unigene19664_All	HarmGR8	Sugar Receptor	76	N	GenBank | ASW18697.1 | gustatory receptor 8 [Helicoverpa armigera] | 3e-26 | 75/76(99%)
Unigene20298_All	HarmGR180	Bitter Receptor	101	N	Ref | Xu et al, 2016 | gustatory receptor 180 [Helicoverpa armigera] | 0 | 167/171(98%)

## Sheet: OBPs
Query_id	Gene Name	ORF (aa)	Complete ORF Yes/No	Signal peptide Yes/No	Best BlastX Hit: Reference/GenBank accession NO. | Gene Name | Species | E-value | Identities
Unigene1758_All	HarmGOBP1	164	N	Y	Gb| AAL09821.1 | general odorant-binding protein 1 [Helicoverpa armigera] | 6e-098 | 164/164 (100%)
Unigene483_All	HarmGOBP2	162	Y	Y	Gb| CAC08211.1 | general odorant-binding protein 2 [Helicoverpa armigera] | 2e-093 | 160/162 (98%)
Unigene12140_All	HarmPBP1	169	Y	Y	Ref| Liu et al, 2012 | pheromone binding protein 1 [Helicoverpa armigera] | 2e-097 | 162/169 (98%)
CL730.Contig1_All	HarmPBP2	165	Y	Y	Ref| Liu et al, 2012 | pheromone binding protein 2 [Helicoverpa armigera] | 7e-096 | 162/165 (98%)
Unigene17933_All	HarmPBP3	104	N	N	Ref| Liu et al, 2012 | pheromone binding protein 3 [Helicoverpa armigera] | 1e-059 | 104/104 (100%)
CL4246.Contig1_All	HarmOBP1	147	Y	Y	Ref| Liu et al, 2012 | odorant-binding protein 1 [Helicoverpa armigera] | 3e-082 | 144/145 (99%)
Unigene17116_All	HarmOBP2	143	Y	Y	Ref| Liu et al, 2012 | odorant-binding protein 2 [Helicoverpa armigera] | 2e-083 | 142/143 (99%)
Unigene17051_All	HarmOBP4	147	Y	Y	Ref| Liu et al, 2012 | odorant-binding protein 4, partial [Helicoverpa armigera] | 5e-076 | 135/137 (98%)
Unigene1472_All	HarmOBP5	147	Y	Y	Ref| Liu et al, 2012 | odorant-binding protein 5 [Helicoverpa armigera] | 3e-084 | 146/147 (99%)
CL3055.Contig2_All	HarmOBP6	147	Y	Y	Ref| Liu et al, 2012 | odorant-binding protein 6 [Helicoverpa armigera] | 1e-084 | 147/147 (100%)
Unigene1552_All	HarmOBP7.2	148	Y	Y	Ref| Liu et al, 2012 | odorant-binding protein 7.2 [Helicoverpa armigera] | 2e-085 | 148/148 (100%)
Unigene17805_All	HarmOBP8	139	Y	Y	Ref| Liu et al, 2012 | odorant-binding protein 8 [Helicoverpa armigera] | 5e-081 | 139/139 (100%)
CL4848.Contig1_All	HarmOBP9	148	Y	Y	Ref| Liu et al, 2012 | odorant-binding protein 9 [Helicoverpa armigera] | 3e-088 | 148/148 (100%)
Unigene3192_All	HarmOBP13	141	Y	Y	Ref| Liu et al, 2012 | odorant-binding protein 13 [Helicoverpa armigera] | 2e-084 | 141/141 (100%)
CL1074.Contig1_All	HarmOBP14	137	Y	Y	Ref| Liu et al, 2012 | odorant-binding protein 14, partial [Helicoverpa armigera] | 6e-064 | 112/112 (100%)
Unigene4851_All	HarmOBP15	169	N	Y	Ref| Liu et al, 2012 | odorant-binding protein 15 [Helicoverpa armigera] | 9e-094 | 163/165 (98%)
Unigene17663_All	HarmOBP16	186	Y	Y	Ref| Liu et al, 2012 | odorant-binding protein 16 [Helicoverpa armigera] | e-112 | 186/186 (100%)
CL3911.Contig1_All	HarmOBP17	166	Y	Y	Ref| Liu et al, 2012 | odorant-binding protein 17, partial [Helicoverpa armigera] | 2e-080 | 140/140 (100%)
Unigene18317_All	HarmOBP18	121	N	Y	Ref| Liu et al, 2012 | odorant-binding protein 18, partial [Helicoverpa armigera] | 1e-069 | 120/121 (99%)
Unigene19086_All	HarmOBP21	81	N	N	Ref| Liu et al, 2012 | odorant-binding protein 8, partial [Helicoverpa armigera] | 2e-046 | 81/81 (100%)
Unigene18784_All	HarmOBP22	145	N	Y	Ref| Liu et al, 2012 | odorant-binding protein 22, partial [Helicoverpa armigera] | 3e-072 | 119/121 (98%)
Unigene3472_All	HarmOBP23	244	Y	Y	Ref| Zhang et al, 2015 | odorant-binding protein 23 [Helicoverpa armigera] | e-142 | 243/244 (99%)
Unigene15394_All	HarmOBP24	201	Y	Y	Ref| Zhang et al, 2015 | odorant-binding protein 24, partial [Helicoverpa armigera] | 7e-080 | 131/135 (97%)
Unigene13732_All	HarmOBP25	195	Y	Y	Ref| Zhang et al, 2015 | odorant-binding protein 25 [Helicoverpa armigera] | e-118 | 193/195 (98%)
Unigene27417_All	HarmOBP26	59	N	Y	Ref| Zhang et al, 2015 | odorant-binding protein 26 [Helicoverpa armigera] | 2e-032 | 59/59 (100%)
Unigene19331_All	HarmOBP27	122	N	Y	Ref| Zhang et al, 2015 | odorant-binding protein 27, partial [Helicoverpa armigera] | 2e-055 | 99/99 (100%)
Unigene5170_All	HarmOBP28	147	Y	Y	Ref| Zhang et al, 2015 | odorant-binding protein 28 [Helicoverpa armigera] | 7e-086 | 147/147 (100%)
Unigene5028_All	HarmOBP29	142	Y	Y	Ref| Zhang et al, 2015 | odorant-binding protein 29 [Helicoverpa armigera] | 2e-081 | 142/142 (100%)
Unigene5211_All	HarmOBP30	135	Y	Y	Ref| Zhang et al, 2015 | odorant-binding protein 30, partial [Helicoverpa armigera] | 1e-076 | 131/131 (100%)
Unigene18221_All	HarmOBP33	152	Y	Y	Ref| Chang et al, 2017 | odorant-binding protein 33, partial [Helicoverpa armigera] | 6e-64 | 99/99(100%)
Unigene13522_All	HarmOBP35	146	Y	Y	Ref| Chang et al, 2017| odorant-binding protein 35, [Helicoverpa armigera] | 2e-088 | 144/146 (98%)
Unigene5174_All	HarmOBP38*	156	Y	Y	Gb| AKT26499.1 | odorant-binding protein 22 [Spodoptera exigua] | 7e-83 | 129/156(83%)
Unigene6393_All	HarmOBP39*	134	N	N	Gb| AGS36748.1 | odorant-binding protein 6 [Sesamia inferens] | 4e-70 | 102/123(83%)
Unigene5118_All	HarmOBP40*	184	Y	Y	Gb| AKT26501.1 | odorant-binding protein [Spodoptera exigua] | 6e-131 | 181/184(98%)
CL2042.Contig1_All	HarmOBP41*	176	Y	Y	Gb| AEX07273.1 | odorant-binding protein 12 [Helicoverpa assulta] | 3e-62 | 92/178(52%)
Unigene18374_All	HarmOBP42*	113	N	N	Gb| ALD65890.1 | odorant-binding protein 16 [Spodoptera litura] | 3e-37 | 63/115(55%)
Unigene19165_All	HarmOBP43*	104	N	Y	Gb| AAL66739.1 | pheromone binding protein 4 [Mamestra brassicae] | 1e-53 | 83/104(80%)
Unigene18580_All	HarmOBP44*	57	N	N	Gb| AGR39567.1 | odorant-binding protein 4, partial [Agrotis ipsilon] | 3e-21 | 42/54(78%)
Unigene17610_All	HarmOBP45*	68	N	Y	Gb| AEB54591.1 | odorant-binding protein 7 [Helicoverpa armigera] | 7e-23 | 45/68(66%)
* novel genes

## Sheet: CSPs
Query_id	Gene Name	ORF(aa)	Complete ORF Yes/No	Signal peptide	Best BlastX Hit: Reference/GenBank accession NO. | Gene Name | Species | E-value | Identities
CL4056.Contig2_All	HarmCSP1	127	Y	Y	Ref | Zhang et al, 2015 | Chemosensory Protein 1 [Helicoverpa armigera] | 8e-073 | 124/127 (97%)
CL4621.Contig1_All	HarmCSP2	120	Y	Y	Ref | Zhang et al, 2015 | Chemosensory Protein 2 [Helicoverpa armigera] | 6e-071 | 120/120 (100%)
Unigene10877_All	HarmCSP4	128	Y	Y	Ref | Zhang et al, 2015 | Chemosensory Protein 4 [Helicoverpa armigera] | 2e-075 | 128/128 (100%)
Unigene10808_All	HarmCSP5	127	Y	Y	Ref | Zhang et al, 2015 | Chemosensory Protein 5 [Helicoverpa armigera] | 2e-074 | 127/127 (100%)
CL1311.Contig1_1_All	HarmCSP6	122	Y	Y	Ref | Zhang et al, 2015 | Chemosensory Protein 6 [Helicoverpa armigera] | 4e-071 | 120/122 (98%)
Unigene5134_All	HarmCSP7	111	Y	Y	Ref | Zhang et al, 2015 | Chemosensory Protein 7 [Helicoverpa armigera] | 3e-062 | 111/111 (100%)
CL1311.Contig1_2_All	HarmCSP9	126	Y	Y	Ref | Zhang et al, 2015 | Chemosensory Protein 9 [Helicoverpa armigera] | 7e-074 | 125/126 (99%)
Unigene17154_All	HarmCSP10	107	Y	Y	Ref | Zhang et al, 2015 | Chemosensory Protein 10 [Helicoverpa armigera] | 3e-062 | 107/107 (100%)
CL3451.Contig1_All	HarmCSP11	149	Y	Y	Ref | Zhang et al, 2015 | Chemosensory Protein 11 [Helicoverpa armigera] | 2e-085 | 144/149 (96%)
CL1906.Contig1_All	HarmCSP12	103	N	Y	Ref | Zhang et al, 2015 | Chemosensory Protein 12 [Helicoverpa armigera] | 3e-054 | 96/96 (100%)
CL3357.Contig1_All	HarmCSP14	292	Y	Y	Ref | Zhang et al, 2015 | Chemosensory Protein 14 [Helicoverpa armigera] | e-173 | 292/292 (100%)
CL2174.Contig1_All	HarmCSP15	124	Y	Y	Ref | Zhang et al, 2015 | Chemosensory Protein 15, partial [Helicoverpa armigera] | 9e-064 | 107/108 (99%)
CL4373.Contig2_All	HarmCSP16	123	Y	Y	Ref | Zhang et al, 2015 | Chemosensory Protein 16 [Helicoverpa armigera] | 2e-070 | 123/123 (100%)
Unigene17921_All	HarmCSP18	92	N	N	Ref | Zhang et al, 2015 | Chemosensory Protein 18 [Helicoverpa armigera] | 1e-052 | 89/92 (96%)
CL3136.Contig1_All	HarmCSP19	121	N	Y	Ref | Zhang et al, 2015 | Chemosensory Protein 19 [Helicoverpa armigera] | 2e-069 | 118/120 (98%)
Unigene12092_All	HarmCSP22	122	Y	Y	Ref | Chang et al, 2017 | Chemosensory Protein 22 [Helicoverpa armigera] | 3e-069 | 120/122 (98%)
Unigene17046_All	HarmCSP23	125	Y	Y	Ref | Chang et al, 2017 | Chemosensory Protein 23 [Helicoverpa armigera] | 1e-073 | 125/125 (100%)
Unigene9605_All	HarmCSP25	68	N	N	Ref | Chang et al, 2017 | Chemosensory Protein 25 [Helicoverpa armigera] | 3e-040 | 68/68 (100%)
Unigene1537_All	HarmCSP26	123	Y	Y	Ref | Chang et al, 2017 | Chemosensory Protein 26 [Helicoverpa armigera] | 1e-073 | 123/123 (100%)
Unigene9015_All	HarmCSP27	128	Y	Y	Gb | KM236061 | Chemosensory Protein 19 [Helicoverpa armigera] | 2e-073 | 122/128 (95%)
CL2988.Contig1_All	HarmCSP28*	123	Y	Y	Gb | AND82445.1 | chemosensory protein 3 [Athetis dissimilis] | 2e-80 | 114/123(93%)
Unigene11051_All	HarmCSP29*	111	Y	Y	Gb | AEX07268.1 | Chemosensory Protein 7 [Helicoverpa armigera] | 1e-44 | 67/111(60%)
Unigene1671_All	HarmCSP30*	125	Y	Y	Gb | AIW65102.1 | Chemosensory Protein 23 [Helicoverpa armigera] | 2e-48 | 70/125(56%)
Unigene7342_All	HarmCSP31*	128	Y	Y	Gb | AAF71289.1 | Chemosensory Protein [Mamestra brassicae] | 2e-72 | 104/128(81%)
Unigene893_All	HarmCSP32*	86	N	Y	Gb | AGZ04932.1 | Chemosensory Protein [Laodelphax striatella] | 2e-55 | 86/86(100%)
Unigene931_All	HarmCSP33*	92	N	Y	Gb | AGR39576.1 | Chemosensory Protein 6 [Agrotis ipsilon] | 6e-59 | 88/92(96%)
* novel genes

## Sheet: SNMPs
Query_id	Gene Name	ORF(aa)	Complete ORF Yes/No	Best BlastX Hit: GenBank accession NO. | Gene Name | Species | E-value | Identities
Unigene117_All	HarmSNMP1	523	Y	GenBank | AAO15604.1 | sensory neuron membrane protein 2 [Helicoverpa armigera] | 0 | 522/523(99%)
CL2222.Contig1_All	HarmSNMP2	520	Y	GenBank | XP_021182699.1 | sensory neuron membrane protein 2 [Helicoverpa armigera] | 0 | 519/520(99%)
