# Supplementary material for: Chemoreception of Mouthparts: Sensilla Morphology and Discovery of Chemosensory Genes in Proboscis and Labial Palps of Adult Helicoverpa armigera (Lepidoptera: Noctuidae)
Source: Front Physiol. 2018 Aug 7;9:970. doi: 10.3389/fphys.2018.00970 (PMC6091246; doi:10.3389/fphys.2018.00970)
Supplement: TABLE S2 — Primers used in qRT-PCR. [file Table_2.XLSX]

## Sheet: OR
Primers for qRT-PCR
HarmOrco-F	TACTGGGTGGAGAGGCATAA
HarmOrco-R	AGGGTGAGTGTGATGGTAGA
HarmOR24-F	CCTCTACTGCTACTACGGAAATG
HarmOR24-R	CTCCATCACCAGCACCAG
HarmOR30-F	CGGCAGTGTTGGAATCATTTG
HarmOR30-R	CACGTATGTGAGGATGGAGAAG
HarmOR58-F	CACTAGTAGGCACGTCGATATTC
HarmOR58-R	GACTCCAAAGGCAGTCATGTA

## Sheet: IR
Primers for qRT-PCR
HarmIR25a-F	ATTGGAGAAGGGCGACATTAG
HarmIR25a-R	CCCAATCGGTCTCTGCTATTC
HarmIR41a-F	TCTACGACTACGTACCCTTTCT
HarmIR41a-R	CCAGCCAGTTACACCTCTTATC
HarmIR75d-F	GGTACGACATCATCAGACAGAC
HarmIR75d-R	CGGTAGCCGGAGTTCTTG
HarmIR75p-F	GTTGGCACTAACTGCGTGATA
HarmIR75p-R	GGTGGCTGTCTGAAGATGAATAG
HarmIR75p.1-F	CTGTGTGGCTGGCTATCTTTAT
HarmIR75p.1-R	CCCATGATCCATCGAGTTGTAG
HarmIR76b-F	GATGCTGAAGAGACCCAAAGA
HarmIR76b-R	GGACCCTCGTGAAGAATGTTAT

## Sheet: GR
Primers for qRT-PCR
HarmGR1-F	GTATGACGCGAAGGATCTCTATG
HarmGR1-R	CTGGAACAGCACAAGCAAAC
HarmGR2-F	GCGGTGTACGGAGCTTTAT
HarmGR2-R	AAGATGAAGAGCAGGGTTGAG
HarmGR3-F	TTCCTTTCCCTGGTCAGTTATG
HarmGR3-R	CGGGAACAGGTACACAGTAAAG
HarmGR5-F	CGTCAAGAGAGGACTGGTATTG
HarmGR5-R	GCGATGTCGTTGGAGTGATA
HarmGR6-F	GTCCCTCATAGCTTCTCAAGTAAA
HarmGR6-R	CCTCTGCACCTCAACACAATA
HarmGR8-F	CCGTCTAGCAGGAACCATATTC
HarmGR8-R	TCCTGCTATATTTGTTCTCCAGTT
HarmGR180-F	GGTCAGCAATACAGGACTTACA
HarmGR180-R	CACCACGGAAGCTATAGAAACT
